# Supplementary material for: Effects of the Cytoplasm and Mitochondrial Specific Hydroxyl Radical Scavengers TA293 and mitoTA293 in Bleomycin-Induced Pulmonary Fibrosis Model Mice
Source: Antioxidants (Basel). 2021 Aug 31;10(9):1398. doi: 10.3390/antiox10091398 (PMC8469049; doi:10.3390/antiox10091398)
Supplement: Supplementary file 1 [file antioxidants-10-01398-s001.zip]

Archive with 1 entries (1 files):
- antioxidants-1264481-supplementary.pdf
